# Supplementary material for: Evaluating TNF-α and Interleukin-2 (IL-2) Levels in African American Primary Open-Angle Glaucoma Patients
Source: Genes (Basel). 2021 Dec 25;13(1):54. doi: 10.3390/genes13010054 (PMC8774833; doi:10.3390/genes13010054)
Supplement: Supplementary file 1 [file genes-13-00054-s001.zip]

Archive with 1 entries (1 files):
- genes-1465131-supplementary.xlsx
