# Supplementary material for: Evaluating TNF-α and Interleukin-2 (IL-2) Levels in African American Primary Open-Angle Glaucoma Patients
Source: Genes (Basel). 2021 Dec 25;13(1):54. doi: 10.3390/genes13010054 (PMC8774833; doi:10.3390/genes13010054)
Supplement: Supplementary file 1 [file genes-13-00054-s001.zip › genes-1465131-supplementary.xlsx]

## Sheet: Sheet1
Gene: TNF alpha
Chromosome	SNP	Base Postion	Allele	Odds Ratio	p-value	SNPs
6	6:31542476	31542476	A	1.299	2.093e-05	rs1800630
6	6:31542482	31542482	T	1.036	0.7524	rs1799724
6	6:31542767	31542767	C	0.712	0.04371	rs4248161
6	6:31542963	31542963	A	1.086	0.5573	rs1800629
6	6:31543031	31543031	A	0.9208	0.1705	rs673
6	6:31543095	31543095	A	0.9798	0.8145	rs361525
6	6:31543101	31543101	A	1.029	0.7853	rs3093660
6	6:31543406	31543406	G	1.157	0.464	rs2228088
6	6:31543605	31543605	T	1.003	0.9703	rs3093661
6	6:31543758	31543758	A	1.006	0.9582	rs4645839
6	6:31543825	31543825	T	1.067	0.7211	rs1800610
6	6:31543827	31543827	A	1.044	0.6971	rs1799769
6	6:31544022	31544022	T	1.133	0.5307
6	6:31544065	31544065	AAG	0.8715	0.1627
6	6:31544189	31544189	G	0.9201	0.2708	rs3093662
6	6:31544642	31544642	G	0.9466	0.4473	rs3093664
6	6:31545391	31545391	C	0.8305	0.07862	rs3093665
6	6:31545733	31545733	T	1.083	0.6265	rs3093666
6	6:31545767	31545767	T	0.9101	0.394	rs3093667
6	6:31546495	31546495	C	0.9974	0.9823	rs3093668
6	6:31546762	31546762	A	0.9772	0.8042	rs3093669
6	6:31546789	31546789	C	0.9499	0.7371	rs3093726
6	6:31546850	31546850	A	0.9672	0.7655	rs1800628
6	6:31546980	31546980	A	1.281	0.002939	rs3093671
6	6:31547115	31547115	A	0.9499	0.7371	rs3093727
6	6:31547460	31547460	A	1.071	0.5647	rs3091258
6	6:31547514	31547514	T	1.047	0.6798	rs769178
Gene: IL-2
Chromosome	SNP	Base Postion	Allele	Odds Ratio	p-value	SNPs
4	4:123373133	123373133	C	0.998	0.9816	rs2069772
4	4:123373292	123373292	A	0.9873	0.777	rs2069771
4	4:123373743	123373743	AT	1.003	0.9404	rs1286564031
4	4:123374324	123374324	C	0.9235	0.571	rs2069769
4	4:123374545	123374545	G	0.965	0.6579	rs1479921
4	4:123375610	123375610	A	0.965	0.6579	rs1479920
4	4:123375713	123375713	G	0.9344	0.6276	rs2069768
4	4:123376135	123376135	A	0.9711	0.8055	rs2069778
4	4:123377235	123377235	T	1.003	0.9691	rs2069765
4	4:123377482	123377482	A	0.9715	0.6524	rs2069763
4	4:123377980	123377980	C	1.003	0.9697	rs2069762
4	4:123378071	123378071	A	0.9281	0.4064	rs2067006
